# Supplementary material for: Global Genomic and Proteomic Analysis Identified Critical Pathways Modulated by Proto-Oncogene PELP1 in TNBC
Source: Cancers (Basel). 2022 Feb 13;14(4):930. doi: 10.3390/cancers14040930 (PMC8924758; doi:10.3390/cancers14040930)
Supplement: Supplementary file 1 [file cancers-14-00930-s001.zip]

Archive with 1 entries (1 files):
- cancers-1555130-SI.pdf
